# Supplementary material for: Risk factors of central catheter bloodstream infections in intensive care units: A systematic review and meta-analysis
Source: PLoS One. 2024 Apr 23;19(4):e0296723. doi: 10.1371/journal.pone.0296723 (PMC11037535; doi:10.1371/journal.pone.0296723)
Supplement: S1 Data — (XLSX) [file pone.0296723.s005.xlsx]

## Sheet: Sheet1
	纳入研究	研究类型	研究因素
1	Li Liu2022	Case-control	1.年龄 ≥60 岁	1.829	1.302	4.403
			2.股静脉置管	2.072	1.288	4.656
			3.留置时间 ≥14 d	3.592	2.159	7.013
			4.抗菌药物使用 ≥2 种	3.93	2.675	8.948
			5.合并糖尿病	2.866	1.592	5.866
2	Kaichen Yan 2022	Case-control	1.年龄 ≥60 岁	2.606	1.159	5.862
			2.留置时间≥7d	2.327	1.089	4.973
			3.静脉营养	2.518	1.184	5.356
3	Dongmei Hou 2021	Case-control	1.年龄 ≥50 岁	2.37	1.531	3.284
			2.严重皮肤破溃	3.1	2.287	4.096
			3.置管时间≥7d	3.89	2.884	4.651
			4.置管次数≥2次	2.84	1.923	3.502
			5.置管位置	1.96	1.279	2.873
			6.静脉营养	1.53	0.615	2.328
4	Hailong Yuan 2021	Case-control	1.年龄	4.592	2.306	18.855
			2.高血压	3.185	2.24	11.739
			3.心脑血管疾病	2.837	1.958	8.208
			4.入院时APACHEII评分	3.066	2.15	10.396
			5.机械通气	2.156	1.832	7.956
			6.导管留置时间	1.784	1.467	6.293
			7.应用广谱抗生素种类	1.542	1.304	3.974
5	Yiyue Zhong2021	cohort study	1.ARDS	2.194	1.191	4.042
			2.Diabetes mellitus	0.354	0.194	0.644
			3.Jugular VS Subclavian	0.167	0.09	0.311
			4.Temperature （＞38.3°）	1.646	1.053	2.573
			5.Arterial hypotension (MAP＜70 mmHg)	2.016	1.182	3.437
			6.Continuous renal replacement therapy	3.761	2.122	6.666
			7.Creatinine increase ([ 133 lmol/L)	0.305	0.173	0.538
			8.Hyperglycemia (plasma glucose [10 mmol/L)	1.737	1.119	2.697
6	Yuanye Li 2020	Case-control	1.置管前发热	3.057	1.133	6.961
			2.置管时间	6.382	1.618	10.958
			3.血红蛋白	2.973	1.202	6.351
			4.白蛋白	3.252	1.496	8.049
7	Hongying Chen 2020	Case-control	1.年龄≥60 岁	2.043	1.112	11.54
			2.合并糖尿病	3.134	1.109	13.285
			3.ICU住院时间≥14d	3.793	1.115	14.576
			4.导管留置的时间≥10 d	4.585	1.117	19.925
			5.APACHEII评分≥10分	4.208	1.115	21.274
			6.使用免疫抑制剂	2.97	1.23	17.2
8	Li, Qiao2020	Case-control	1.Heavy use of antibiotics	2. 662	1.112	6.376
			2.Catheter indwelling time	1. 028	1. 000	1. 057
9	Huaming Peng 2020	Case-control	1.股静脉VS锁骨下	0.868	0.182	0.959
			2.留置时间＞7d VS＜3d	2.669	1.025	6.955
			3.大量抗生素使用	2.216	1.001	5.392
			4.合并糖尿病	2.659	1.276	5.54
10	Hui-ying Yang 2018	Case-control	1.置管时间	4.039	1.85	8.817
			2.置管次数	4.398	1.593	12.143
			3.入住ICU时间	3.872	1.658	9.044
			4.APACHEII评分	1.238	1.121	1.376
			5.置管部位	5.463	2.508	11.901
			6.置管地点	5.335	2.362	12.05
11	Xinqun Pan 2018	Case-control	1.导管留置时间≥14d	5.746	2.048	9.736
			2.APACHEⅡ评分高	1.72	1.14	2.33
			3.入住 ICU 时间较长	3.077	1.254	7.551
			4.广谱抗生素使用≥ 14 d	1.495	1.096	2.04
12	Xiaoqing Shao 2018	cohort study	1.抗菌药物的使用	2.95	1.56	5.6
			2.基础疾病类型（2种VS1种）	2.17	1.14	4.12
			2.基础疾病类型（≥3种VS1种）	3.57	1.67	7.64
			3.导管类型（非抗感染）	2.23	1.16	4.29
			4.置管部位（股静脉VS 锁骨下静脉）	2.92	1.53	5.58
			5.置管天数	1.03	1.01	1.05
13	Ye Liang 2018	Case-control	1.置管时间( ＞14 d)	3. 094	1. 268	7. 396
			2.合并糖尿病	3. 332	1. 789	9. 914
			3.置管前使用抗菌药物	4. 157	1. 318	10. 931
14	Shizhi Tian 2018	Case-control	1.年龄＞60岁	2.09	1.08	4.06
			2.肠外营养	2.15	1.09	4.22
			3.置管时间≥21d	2.83	1.4	5.74
15	S.B. MISHRA 2017	cohort study	1.Immunosupression	10.5	1.58	70.02
			2.Central line days > 10	5.52	5.52	16.1
16	Yanfang Yang 2017	Case-control	1.年龄≥60 岁	1.96	1.37	2.95
			2.APACHEⅡ评分≥17d	1.04	1.12	2.63
			3.血清白蛋白水平（≤30/L）	1.16	1	1.96
			4.入住ICU病房时间≥14d	0.76	1.06	2.32
			5.留置导管时间≥7d	1.49	1.32	2.87
			6.合并基础疾病	1.75	1.27	2.16
17	Zhen Tao 2017	Case-control	1.抗生素大量使用	7.898	1.946	12.053
			2.导管留置时间	1.044	1.017	1.071
18	Shuiqin Cheng 2016	Case-control	1.置管部位（股静脉VS颈内静脉）	2. 23	1. 01	4. 95
			2.导管留置时间(≥14 d)	3. 2	1. 45	7. 06
			3.CD4 + 细胞( 个/μl)	0. 33	0. 15	0. 73
			4.APACHEII评分	2. 4	1. 04	5. 51
19	Bo Yang 2016	Case-control	1.年龄	5.214	4.228	6.432
			2.穿刺次数	3.823	3.107	4.921
			3.置管时间	2.189	1.976	2.43
			4.留置部位	2.227	2.334	4.936
			5.糖尿病	3.323	2.065	3.245
20	Zhihua Jiang 2016	Case-control	1.置管方式	2.01	1.152	3.507
			2.置管部位	1.87	1.151	3.032
			3.留置时间（≥7d）	1.56	1.128	2.168
21	Liyan Chen 2015	Case-control	1.糖尿病	2.33	1.13	3.22
			2.留置时间＞5d	1.72	1.04	2.33
			3.白蛋白＜40（g/L）	2.21	1.23	3.12
22	Bing Liu 2015	Case-control	1.留置时间≥7d	8.095	2.3	28.498
			2.使用多腔导管	4.309	1.86	9.981
23	Baochun Zhou 2015	Case-control	1.年龄≥65岁	2.59	1.81	3.92
			2.APACHEII评分＞10分	2.06	1.59	2.98
			3.股静脉置管	2.98	1.91	4
			4.置管时间（＞5d）	3.261	1.98	5.02
			5.免疫抑制剂应用	2.69	1.92	4.02
24	Zied Hajjej 2014	prospective observational study	1.糖尿病	2.43	1.09	5.7
			2.置管时间	1.95	1.21	2.13
			3.脓毒症	3.8	1.91	7.87
			4.置管前使用一种或多种抗生素	4.46	2.08	10.1
25	Yinmei Liu 2014	Case-control	1.入住ICU 时间（5~16d VS 5d）	9.98	2.39	41.75
			1.入住ICU 时间（＞16d VS 5d）	29.17	7.05	120.66
			2.CVC 时间（５~15ｄVS ＜5d）	6.8	2.07	22.3
			2.CVC 时间（＞15ｄVS ＜5d）	20.72	6.41	66.96
			3.CVC次数=2次	8.55	3.26	12.86
			3.CVC次数≥3次	10.68	5.26	17.02
26	Peng S 2013	prospective study	1.multiple central lines	5.981	1.66	21.547
			2. the applications of multiple antibiotics before CRBSI	6.355	2.001	20.054
27	Xijiang Zhang 2012	Case-control	1.APACHE 评分较高	2.191	1.395	3.442
			2.双腔导管	4.499	1.715	11.8
			3.股静脉置管	6.447	1.948	13.47
			4.导管留置时间 ＞2周	8.867	3.525	11.793
			5.营养支持	4.904	1.855	12.962
			6.插管次数＞ 2 次	5.123	3.451	22.782
			7.紧急插管	4.019	1.484	10.866
28	Li Xiao 2012	Case-control	1.抗生素应用个数	≥36. 335	2. 001	20. 054
			2.置管个数 ＞ 1	5. 981	1. 660	21.547
29	Hong Zhou 2012		1.调查时段	0.87258	0.761	0.999
		cohort study	2.置管地点	1.46259	1.235	1.732
			3.导管留置天数（≥5d）	1.92452	1.588	2.332
			4.ICU 类别	0.45997	0.224	0.946
30	Huihun Wang 2012	Case-control	1.TPN	1.117	1.023	1.219
			2.APACHEⅡ score	1.137	1.067	1.213
			3.Duration of catheterization	3.298	1.07	10.168
31	Matthew E. Lissauer 2012	a retrospective cohort study	1.Male	1.93	1.02	3.68
			2.ICU transfer for higher level of care	1.22	0.63	2.35
			3.Emergency surgery	1.92	1.02	3.61
			4.Charlson comorbidity index（≥2）	0.61	0.31	1.22
			5.National predicted ICU mortality Quartile 2	4.17	0.48	36.45
			5.National predicted ICU mortality Quartile 3	9.63	1.22	76.3
			5.National predicted ICU mortality Quartile 4	20.8	2.7	162.3
			6.Reopening of recent laparotomy	2.08	1.1	3.94
32	Daniela Bicudo 2011	cohort study	1.use of multiple-lumen catheters	2.86	1.69	4.85
			2.duration of CVC catheterization	2.35	1.26	4.39
